# Supplementary material for: Mass Spectrometry-Based Metabolomics Reveals a Salivary Signature for Low-Severity COVID-19
Source: Int J Mol Sci. 2024 Nov 6;25(22):11899. doi: 10.3390/ijms252211899 (PMC11593410; doi:10.3390/ijms252211899)
Supplement: Supplementary file 1 [file ijms-25-11899-s001.zip]

Archive with 1 entries (1 files):
- ijms-3133505-supplementary.pdf
